# Supplementary material for: Aberrant CX3CL1-CX3CR1 Signaling Reprograms Microglial Exosome Secretion via KIFC2 to Drive Cognitive Impairment in Chronic Pain
Source: Int J Mol Sci. 2026 Jul 15;27(14):6304. doi: 10.3390/ijms27146304 (PMC13412094; doi:10.3390/ijms27146304)
Supplement: Supplementary file 1 [file ijms-27-06304-s001.zip]

Archive with 1 entries (1 files):
- ijms-4367530-supplementary.pdf
